# Supplementary material for: Waterlogging Stress Induces Antioxidant Defense Responses, Aerenchyma Formation and Alters Metabolisms of Banana Plants
Source: Plants (Basel). 2022 Aug 5;11(15):2052. doi: 10.3390/plants11152052 (PMC9370344; doi:10.3390/plants11152052)
Supplement: Supplementary file 1 [file plants-11-02052-s001.zip]

Archive with 2 entries (2 files):
- Figure S1.pptx
- Supplementary Tables.xlsx
